# Supplementary material for: Predictive genotype-phenotype relations using genetic diversity in African yam bean (Sphenostylis stenocarpa (Hochst. ex. A. Rich) Harms)
Source: BMC Plant Biol. 2021 Nov 20;21:547. doi: 10.1186/s12870-021-03302-0 (PMC8605586; doi:10.1186/s12870-021-03302-0)
Supplement: Supplementary file 1 — Additional file 1. List of the 93 used AYB lines and phenotypic related traits. [file 12870_2021_3302_MOESM1_ESM.xlsx]

## Sheet: Sheet1
Supplementary Table 1. List of the 93 AYB accessions used for this study and their countries of origin
					This Study										Shitta et al. (2021)
S/N	Accession name	Origin	Source (Gene bank)	Seed coat color	Testa basal Color*	Seed Shape	Tuber number	Tuber colour	Seed yield (kg/ha)	Tuber yield (kg)	Status/ Crop description		NSDPD	SDTIK (mm)	SDWIT (mm)	SDL (mm)	100W (g)
1	TSs100	Nigeria	GRC IITA	Sun-burn brown	6D.5	Rhomboid	3	Cream	44.3	0.02	Seed and tuber		n.a.	n.a.	n.a.	n.a.	n.a.
2	TSs101	Nigeria	GRC IITA	Dark brown(V)	7F.8	Oval	3	Cream	33.5	0.03	Seed and tuber		14.05	5.35	5.8	7.75	19.8
3	TSs104B	Nigeria	GRC IITA	Greyish white	6B.1	Oblong	Absent	Not Applicable	59.5	Absent	Seed only		15.9	5.7	5.75	8.55	19.15
4	TSs109	Nigeria	GRC IITA	Tan brown	6E.6	Oval	3	Cream	21.1	0.04	Seed and tuber		14.4	6.15	6.45	8.15	19.3
5	TSs118	Nigeria	GRC IITA	Yellowish grey	4B.2	Round	Absent	Not Applicable	28.5	Absent	Seed only		n.a.	n.a.	n.a.	n.a.	n.a.
6	TSs119A	Nigeria	GRC IITA	Brownish orange	6C.3	Rhomboid	Absent	Not Applicable	16.8	Absent	Seed only		15.1	6.4	6.75	8.25	20.85
7	TSs12	Nigeria	GRC IITA	Brown	6E.8	Oval	Absent	Not Applicable	33.5	Absent	Seed and nodule		13.85	5.1	5.75	7.55	19.2
8	TSs122	Ghana	GRC IITA	Camel brown	6D4	Round	Absent	Not Applicable	44.2	Absent	Seed only		n.a.	n.a.	n.a.	n.a.	n.a.
9	TSs125	Nigeria	GRC IITA	Cocoa brown	6E.6	Round	Absent	Not Applicable	33.8	Absent	Seed only		n.a.	n.a.	n.a.	n.a.	n.a.
10	TSs13	Nigeria	GRC IITA	Teak brown	6F.5	Round	Absent	Not Applicable	19.5	Absent	Seed only		14.2	5.2	5.85	15.35	16.1
11	TSs130	Nigeria	GRC IITA	Tan brown (V)	6E.6	Oval	Absent	Not Applicable	18.6	Absent	Seed only		n.a.	n.a.	n.a.	n.a.	n.a.
12	TSs138	Nigeria	GRC IITA	Dark brown (V)	7F8	Oval	Absent	Not Applicable	95.4	Absent	Seed only		10.5	5.95	6.35	7.95	19.8
13	TSs151A	Nigeria	GRC IITA	Red-haired brown	6C4	Round	Absent	Not Applicable	59.5	Absent	Seed only		13.35	5.95	6.25	8.25	21.8
14	TSs151B	Nigeria	GRC IITA	Sun-burn brown	6D8	Rhomboid	Absent	Not Applicable	59.7	Absent	Seed only		15.05	5.6	5.9	7.45	19.4
15	TSs155	Nigeria	GRC IITA	Brownish orange	6C8	Oval	Absent	Not Applicable	153	Absent	Seed only		13.4	5.95	6.1	7.8	18.05
16	TSs157A	Nigeria	GRC IITA	Dark brown (V)	7F8	Round	1	Pink	88.1	0.07	Seed and tuber		13.35	5.95	6.25	8.25	21.8
17	TSs16	Nigeria	GRC IITA	Greyish white	6B.1	Rhomboid	Absent	Not Applicable	24.4	Absent	Seed only		15.45	5.9	6	8.15	17.95
18	TSs1A	Nigeria	GRC IITA	Light brown	6D.5-6	Round	Absent	Not Applicable	64.1	Absent	Seed only		13.85	5.6	6.15	7.9	17.95
19	TSs2	Nigeria	GRC IITA	Agate	7E.7	Oval	Absent	Not Applicable	22.5	Absent	Seed only		13.75	5.8	6.2	7.6	20.45
20	TSs2006-010	Nigeria	GRC IITA	Leather brown	6E6-7	Rhomboid	Absent	Not Applicable	79.4	Absent	Seed only		n.a.	n.a.	n.a.	n.a.	n.a.
21	TSs2015-06	Nigeria	GRC IITA	Sun-burn brown	6D5	Rhomboid	Absent	Not Applicable	175.6	Absent	Seed only		n.a.	n.a.	n.a.	n.a.	n.a.
22	TSs2015-07	Nigeria	GRC IITA	Dark brown	7F8	Oval	Absent	Not Applicable	66.6	Absent	Seed only		n.a.	n.a.	n.a.	n.a.	n.a.
23	TSs2015-12	Nigeria	GRC IITA	Sahara brown	6C5	Round	Absent	Not Applicable	146.2	Absent	Seed only		n.a.	n.a.	n.a.	n.a.	n.a.
24	TSs209	Nigeria	GRC IITA	Red-haired brown (V)	6C4	Oval	Absent	Not Applicable	23.1	Absent	Seed only		n.a.	n.a.	n.a.	n.a.	n.a.
25	TSs217	Nigeria	GRC IITA	Sun-burn brown (V)	6D5	Round	Absent	Not Applicable	27.2	Absent	Seed only		n.a.	n.a.	n.a.	n.a.	n.a.
26	TSs22B	Nigeria	GRC IITA	Sun-burn brown	6D.5	Round	Absent	Not Applicable	155.5	Absent	Seed only		13.85	5.85	6.3	7.9	21.35
27	TSs23C	Nigeria	GRC IITA	Camel brown(V)	6D.4	Oval	3	Cream	153	0.1	Seed and tuber		15.35	5.55	6.15	7.85	15.5
28	TSs3	Nigeria	GRC IITA	Rusty brown	6E.8	Oval	4	Cream	120.9	0.08	Seed and tuber		14.45	5.6	6.15	7.85	19.15
29	TSs30	Nigeria	GRC IITA	Sahara brown	6C.5	Oval	4	Cream	83.3	0.06	Seed and tuber		13.4	6	6.1	8	20.7
30	TSs303	Nigeria	GRC IITA	Rusty brown	6E.8	Oval	Absent	Not Applicable	114.6	Absent	Seed only		14.1	5.95	6.1	8.05	19.15
31	TSs304	Nigeria	GRC IITA	Brownish grey	6C2	Oval	5	Cream	49	0.03	Seed and tuber		n.a.	n.a.	n.a.	n.a.	n.a.
32**	TSs30B	Nigeria	GRC IITA	Cocoa brown	6E5-6	Oblong	Absent	Not Applicable	130.9	Absent	Seed only		n.a.	n.a.	n.a.	n.a.	n.a.
33	TSs31	Nigeria	GRC IITA	Red-haired brown (V)	6C.4	Round	1	Pink	73.3	0.05	Seed and tuber		n.a.	n.a.	n.a.	n.a.	n.a.
34	TSs32	Nigeria	GRC IITA	Sun-burn brown (V)	6D.5	Oval	Absent	Not Applicable	63.3	Absent	Seed only		12.75	5.9	6.3	7.9	20.8
35**	TSs330	Nigeria	GRC IITA	Camel brown	6D4	Round	Absent	Not Applicable	55.6	Absent	Seed only		14.2	6.15	6.45	8.2	17.5
36	TSs331	Nigeria	GRC IITA	Rusty brown	6E.8	Oval	Absent	Not Applicable	77.5	Absent	Seed only		14.35	6.55	7.2	9.2	21.75
37	TSs333	Nigeria	GRC IITA	Greenish grey	6B1-2	Round	Absent	Not Applicable	89.6	Absent	Seed only		16.85	6.25	6.4	8.1	20.35
38	TSs334	Nigeria	GRC IITA	Sun-burn brown (V)	6D5	Oval	3	Cream	149.5	0.06	Seed and tuber		15.35	6.3	6.7	8.2	20.7
39	TSs34	Nigeria	GRC IITA	Dark brown	7F8	Round	2	Pink	101.8	0.15	Seed and tuber		15.65	5.95	6.55	8.7	21.3
40	TSs348	Nigeria	GRC IITA	Brownish grey	6C2	Oval	5	Cream	52.4	0.15	Seed and tuber		n.a.	n.a.	n.a.	n.a.	n.a.
41	TSs349	Nigeria	GRC IITA	Rusty brown	6E.8	Oval	3	Cream	52.4	0.04	Seed and tuber		n.a.	n.a.	n.a.	n.a.	n.a.
42	TSs357	Nigeria	GRC IITA	Dark brown	7F8	Rhomboid	Absent	Not Applicable	80.5	Absent	Seed only		15.9	6.4	6.75	8.4	22.2
43	TSs358	Nigeria	GRC IITA	Cocoa brown	6E5-6	Round	1	Pink	170.5	0.06	Seed and tuber		15.15	6	6.15	7.8	19.2
44	TSs36	Nigeria	GRC IITA	Birch back	6B.2	Round	Absent	Not Applicable	55.1	Absent	Seed only		n.a.	n.a.	n.a.	n.a.	n.a.
45	TSs363	Nigeria	GRC IITA	Brown	7E5-6	Oval	4	Cream	122.6	0.01	Seed and tuber		14.8	5.75	6	7.3	19.35
47	TSs364	Nigeria	GRC IITA	Light brown	7D5	Round	1	Pink	158.2	0.02	Seed and tuber		13.35	6.3	6.35	7.7	18.75
46	TSs365	Nigeria	GRC IITA	Brown	7E5-6	Oval	Absent	Not Applicable	117	Absent	Seed only		14.8	5.9	6.1	7.8	17.95
48	TSs369	Nigeria	GRC IITA	Camel brown	6D.4	Rhomboid	Absent	Not Applicable	56	Absent	Seed only		16.5	6.1	6.8	8.65	22.75
49	TSs370	Nigeria	GRC IITA	Sahara brown	6C5	Round	1	Pink	141.3	0.11	Seed and tuber		n.a.	n.a.	n.a.	n.a.	n.a.
50	TSs38	Nigeria	GRC IITA	Sun-burn brown(V)	6D.5	Oval	Absent	Not Applicable	83.4	Absent	Seed only		14.95	5.7	6.25	7.7	18.6
51	TSs39	Nigeria	GRC IITA	Greenish grey	6B.1-2	Rhomboid	Absent	Not Applicable	139.6	Absent	Seed only		n.a.	n.a.	n.a.	n.a.	n.a.
52	TSs3A	Nigeria	GRC IITA	Cocoa brown	6E5-6	Oval	Absent	Not Applicable	93.3	Absent	Seed only		14.15	5.85	6.5	7.85	21.3
53	TSs4	Nigeria	GRC IITA	Leather brown	6E.6	Rhomboid	3	Cream	45.3	0.05	Seed and tuber		14.35	5.85	6.25	7.9	17.6
54	TSs40	Nigeria	GRC IITA	Reddish golden	6C.3	Round	2	Pink	91.3	0.02	Seed and tuber		n.a.	n.a.	n.a.	n.a.	n.a.
55	TSs44	Nigeria	GRC IITA	Camel brown	6D.3-4	Round	2	Pink	104.8	0.12	Seed and tuber		n.a.	n.a.	n.a.	n.a.	n.a.
56	TSs44C	Nigeria	GRC IITA	Light brown (V)	6D8	Oval	4	Cream	114.8	0.04	Seed and tuber		15.15	6.5	6.7	8.6	20.3
57	TSs46	Nigeria	GRC IITA	Cocoa brown	6E.5-6	Round	2	Pink	35.3	0.06	Seed and tuber		13.05	6.1	6.4	7.75	18.35
58	TSs47	Nigeria	GRC IITA	Brownish grey	6C.2	Round	Absent	Not Applicable	45.3	Absent	Seed and nodule		13.5	5.55	6.05	8.1	16.4
59	TSs48	Nigeria	GRC IITA	Sahara brown	6C.5-6	Oval	Absent	Not Applicable	30.5	Absent	Seed and nodule		16.1	5.9	6.3	8	21.5
60	TSs50	Nigeria	GRC IITA	Greyish white	6B.1	Round	2	Pink	47	0.09	Seed and tuber		n.a.	n.a.	n.a.	n.a.	n.a.
61	TSs56	Nigeria	GRC IITA	Camel brown	6D.4	Oblong	Absent	Not Applicable	28.8	Absent	Seed only		16.8	6.4	6.9	8.25	24.15
62	TSs56A	Nigeria	GRC IITA	Camel brown	6D4	Round	1	Brownish orange	198.4	0.07	Seed and tuber		16.45	6.2	6.45	8.4	20.1
63	TSs58	Nigeria	GRC IITA	Light brown(V)	6D.8	Round	2	Brownish orange	29.8	0.05	Seed and tuber		14.5	6.2	6.15	7.7	17.9
64	TSs59	Nigeria	GRC IITA	Camel brown	6D.4	Oblong	Absent	Not Applicable	214.4	Absent	Seed only		n.a.	n.a.	n.a.	n.a.	n.a.
65	TSs5A	Nigeria	GRC IITA	Brown	7E5-6	Rhomboid	3	Cream	171.6	0.17	Seed and tuber		13.35	6.35	6.65	8.45	21.75
66	TSs6	Nigeria	GRC IITA	Cocoa brown	6E.6-7	Rhomboid	Absent	Not Applicable	111	Absent	Seed and nodule		13.85	5.55	5.8	15.15	19.6
67	TSs60B	Nigeria	GRC IITA	Sahara brown	6C5-6	Oval	Absent	Not Applicable	146.6	Absent	Seed only		n.a.	n.a.	n.a.	n.a.	n.a.
68	TSs61	Nigeria	GRC IITA	Red-haired brown	6C.4	Oblong	Absent	Not Applicable	43.5	Absent	Seed		17.05	5.95	6.45	8.4	22.1
69	TSs63	Nigeria	GRC IITA	Red-haired brown	6C.4	Oval	4	Cream	41.2	0.05	Seed and tuber		15.25	6.45	6.57	8.65	23.05
70	TSs63A	Nigeria	GRC IITA	Cocoa brown	6E5-6	Oblong	Absent	Not Applicable	101.9	Absent	Seed only		12.4	5.65	6.35	8.05	18.55
71	TSs67	Bangladesh	GRC IITA	Dark brown	7F.8	Round	Absent	Not Applicable	47.5	Absent	Seed only		15.6	5.65	6.3	7.8	19.6
72	TSs69	Nigeria	GRC IITA	Deep purple	14F.8	Round	2	Pink	33.5	0.11	Seed and tuber		15.5	6.1	6.35	8.6	21.65
73	TSs6A	Nigeria	GRC IITA	Dark brown	7F8	Round	Absent	Not Applicable	111	Absent	Seed only		15.4	5.6	6.1	8.3	20.2
74	TSs76	Ghana	GRC IITA	Reddish grey	7B.2	Rhomboid	Absent	Not Applicable	34.5	Absent	Seed only		n.a.	n.a.	n.a.	n.a.	n.a.
75	TSs78	Nigeria	GRC IITA	Brown	7E.5-6	Oblong	Absent	Not Applicable	25.4	Absent	Seed only		n.a.	n.a.	n.a.	n.a.	n.a.
76	TSs7A	Nigeria	GRC IITA	Camel brown	6D.4	Round	Absent	Not Applicable	120.1	Absent	Seed only		12.4	6	6.3	7.45	17.1
77	TSs8	Nigeria	GRC IITA	Reddish golden(V)	6C.3	Round	Absent	Not Applicable	29.6	Absent	Seed only		13.15	6.1	6.2	7.15	18
78	TSs81	Nigeria	GRC IITA	White	6B1	Oval	Absent	Not Applicable	24.6	Absent	Seed only		13.35	5.65	6.05	8.2	19.5
79	TSs82A	Nigeria	GRC IITA	Sun-burn brown	6D.5	Oval	Absent	Not Applicable	148.1	Absent	Seed only		14.35	6	6.6	7.75	21.85
80	TSs84A	Nigeria	GRC IITA	Sun-burn brown	6D.5	Oval	Absent	Not Applicable	220.5	Absent	Seed only		n.a.	n.a.	n.a.	n.a.	n.a.
81	TSs86	Nigeria	GRC IITA	Camel brown	6D.4	Oval	Absent	Not Applicable	25.3	Absent	Seed only		14.2	6.05	6.2	7.7	22.7
82	TSs87	Nigeria	GRC IITA	Sun-burn brown	6D.5	Oblong	Absent	Not Applicable	39.3	Absent	Seed only		12.55	5.95	6.7	7.8	18.75
83	TSs87B	Nigeria	GRC IITA	Brown	7E5-6	Oval	Absent	Not Applicable	49	Absent	Seed only		14.9	5.95	6.4	7.6	17.25
84	TSs88	Nigeria	GRC IITA	Light brown	7D5	Round	Absent	Not Applicable	72.4	Absent	Seed only		n.a.	n.a.	n.a.	n.a.	n.a.
85	TSs89	Nigeria	GRC IITA	Agate	7E.7	Oval	Absent	Not Applicable	33.5	Absent	Seed only		12.4	5.6	6.05	8.45	18.95
86	TSs8A	Nigeria	GRC IITA	Light brown	7D5	Oblong	Absent	Not Applicable	200	Absent	Seed only		n.a.	n.a.	n.a.	n.a.	n.a.
87	TSs90	Nigeria	GRC IITA	Brownish orange(V)	6C3	Round	Absent	Not Applicable	23.5	Absent	Seed only		n.a.	n.a.	n.a.	n.a.	n.a.
88	TSs92	Nigeria	GRC IITA	Agate	7E.7	Oblong	Absent	Not Applicable	35.5	Absent	Seed only		n.a.	n.a.	n.a.	n.a.	n.a.
89	TSs93	Nigeria	GRC IITA	Agate	7E.7	Oval	Absent	Not Applicable	30.5	Absent	Seed only		n.a.	n.a.	n.a.	n.a.	n.a.
90	TSs94	Nigeria	GRC IITA	Brown	7E.5-6	Rhomboid	Absent	Not Applicable	32.2	Absent	Seed only		n.a.	n.a.	n.a.	n.a.	n.a.
91	TSs95	Nigeria	GRC IITA	Light brown	7D.5	Oval	3	Cream	15.5	0.02	Seed and tuber		16.4	6.35	6.5	8.1	21.3
92	TSs96	Nigeria	GRC IITA	Light brown	7D.5	Oval	Absent	Not Applicable	26.3	Absent	Seed only		16.3	6.25	6.4	8.05	18.85
93	TSs98	Nigeria	GRC IITA	Sun-burn brown	6D.5	Oblong	Absent	Not Applicable	28.5	Absent	Seed only		17.45	6.4	6.5	8.25	23.25
NSDPD: number of seeds per pod; SDTIK: seed thickness; SDWIT: seed width; SDL: seed length; 100SW: 100 seed weight.
Note:	n.a. denotes not available
	*based on Methum color chart code
	** reported by shiita as very diverse
