# Supplementary material for: Predictive genotype-phenotype relations using genetic diversity in African yam bean (Sphenostylis stenocarpa (Hochst. ex. A. Rich) Harms)
Source: BMC Plant Biol. 2021 Nov 20;21:547. doi: 10.1186/s12870-021-03302-0 (PMC8605586; doi:10.1186/s12870-021-03302-0)
Supplement: Supplementary file 2 — Additional file 2. Genetic distance matrix. [file 12870_2021_3302_MOESM2_ESM.xlsx]

## Sheet: Dissimilarity matrix
Suplementary file 2a. Dissimilarity matrix for the 93 AYB cultivars obtained from DARwin software
Line	TSs100	TSs101	TSs104B	TSs109	TSs118	TSs119A	TSs12	TSs122	TSs125	TSs13	TSs130	TSs138	TSs151A	TSs151B	TSs155	TSs157A	TSs16	TSs1A	TSs2	TSs2006-010	TSs2015-06	TSs2015-07	TSs2015-12	TSs209	TSs217	TSs22B	TSs23C	TSs3	TSs30	TSs303	TSs304	TSs30B	TSs31	TSs32	TSs330	TSs331	TSs333	TSs334	TSs34	TSs348	TSs349	TSs357	TSs358	TSs36	TSs363	TSs364	TSs365	TSs369	TSs370
TSs100	0
TSs101	0.354917	0
TSs104B	0.299033	0.368619	0
TSs109	0.31381	0.382321	0.361365	0
TSs118	0.329661	0.385545	0.346319	0.359753	0
TSs119A	0.370768	0.401934	0.369156	0.405696	0.381784	0
TSs12	0.38259	0.406233	0.37238	0.389844	0.377217	0.409457	0
TSs122	0.355991	0.411069	0.370768	0.362708	0.381515	0.422085	0.398979	0
TSs125	0.313541	0.391188	0.342826	0.328587	0.355723	0.396561	0.351961	0.350618	0
TSs13	0.313272	0.383396	0.337722	0.353036	0.299301	0.378291	0.391725	0.364589	0.360559	0
TSs130	0.40086	0.416443	0.440623	0.436862	0.450564	0.476894	0.479581	0.452445	0.439011	0.443579	0
TSs138	0.3705	0.401128	0.351155	0.393606	0.339602	0.383665	0.335841	0.385814	0.367544	0.363246	0.48791	0
TSs151A	0.316228	0.377217	0.328855	0.343095	0.315153	0.375605	0.379366	0.367007	0.333692	0.326706	0.44331	0.357066	0
TSs151B	0.349006	0.394949	0.349812	0.363246	0.366201	0.396024	0.379635	0.379366	0.361634	0.366201	0.439549	0.376411	0.354379	0
TSs155	0.327781	0.411607	0.365395	0.344976	0.360828	0.399248	0.385008	0.390919	0.369425	0.371037	0.459162	0.365395	0.379097	0.354917	0
TSs157A	0.382321	0.396024	0.375067	0.40274	0.347125	0.397636	0.394949	0.416174	0.404084	0.380441	0.48979	0.353842	0.374261	0.39468	0.396024	0
TSs16	0.320258	0.392262	0.354648	0.322139	0.351424	0.40274	0.333154	0.34202	0.300645	0.34417	0.443041	0.341214	0.345513	0.358409	0.355991	0.393874	0
TSs1A	0.343095	0.387426	0.349275	0.337453	0.350081	0.407039	0.374798	0.373455	0.328855	0.34202	0.446265	0.37453	0.322139	0.359753	0.387963	0.394949	0.347125	0
TSs2	0.333423	0.389844	0.345513	0.350887	0.375873	0.399785	0.404621	0.372112	0.367007	0.363783	0.428802	0.393337	0.342826	0.357603	0.395486	0.419129	0.35223	0.352499	0
TSs2006-010	0.3482	0.409457	0.36244	0.364858	0.355991	0.3928	0.397098	0.376948	0.369962	0.357872	0.455938	0.383127	0.371843	0.38259	0.376142	0.374798	0.352499	0.388769	0.388769	0
TSs2015-06	0.32187	0.39871	0.343632	0.336647	0.351155	0.398979	0.325363	0.344438	0.290167	0.340408	0.43525	0.347663	0.333692	0.36432	0.365395	0.383933	0.274046	0.342558	0.363246	0.36432	0
TSs2015-07	0.349543	0.379635	0.36432	0.375873	0.372918	0.408651	0.397098	0.410801	0.400591	0.358678	0.42316	0.387426	0.338796	0.379366	0.373455	0.383127	0.388232	0.378291	0.369962	0.381247	0.377485	0
TSs2015-12	0.357872	0.409189	0.380441	0.383933	0.375067	0.415637	0.414562	0.397098	0.387963	0.358409	0.454594	0.40086	0.388501	0.401128	0.40086	0.391188	0.396292	0.399785	0.405696	0.362977	0.376948	0.392262	0
TSs209	0.333692	0.370768	0.355991	0.391456	0.34417	0.38662	0.413487	0.40274	0.400054	0.33799	0.425846	0.401397	0.358141	0.383396	0.366738	0.354111	0.380172	0.385814	0.386889	0.339871	0.376411	0.34014	0.349006	0
TSs217	0.335572	0.390919	0.349275	0.380709	0.353305	0.398173	0.404084	0.388769	0.37453	0.359753	0.455938	0.365932	0.356529	0.376142	0.382053	0.366738	0.37238	0.377217	0.396561	0.361096	0.389038	0.392531	0.410532	0.371037	0
TSs22B	0.276733	0.369425	0.323751	0.315959	0.318377	0.37238	0.37453	0.345782	0.323751	0.306287	0.424503	0.366738	0.317571	0.355991	0.359753	0.37453	0.315959	0.336647	0.340946	0.272703	0.319989	0.360828	0.345782	0.326169	0.351961	0
TSs23C	0.28748	0.355185	0.33799	0.333692	0.364052	0.398442	0.390919	0.36835	0.348469	0.349812	0.369156	0.401934	0.336378	0.368888	0.367813	0.410532	0.341483	0.351693	0.358141	0.36244	0.342826	0.355185	0.367276	0.318646	0.377754	0.292316	0
TSs3	0.282106	0.355454	0.328049	0.336916	0.34014	0.384739	0.379903	0.376948	0.338796	0.31569	0.384471	0.39468	0.333692	0.36432	0.362171	0.378829	0.33208	0.353573	0.350887	0.335035	0.33396	0.331274	0.339334	0.268941	0.364052	0.276464	0.264105	0
TSs30	0.308974	0.40489	0.362171	0.27539	0.388232	0.412681	0.407577	0.385814	0.344976	0.364052	0.437131	0.418323	0.365395	0.377485	0.382053	0.436056	0.346319	0.359484	0.380709	0.394143	0.358141	0.400591	0.400322	0.403546	0.394412	0.335572	0.33611	0.347931	0
TSs303	0.34202	0.385814	0.362171	0.354379	0.336378	0.398442	0.372112	0.384739	0.345513	0.339065	0.471789	0.350618	0.362171	0.363514	0.359753	0.36432	0.347394	0.365664	0.383396	0.35223	0.341214	0.381247	0.394143	0.357335	0.368082	0.35223	0.373992	0.350349	0.39065	0
TSs304	0.266792	0.353573	0.319183	0.213864	0.320795	0.371843	0.361096	0.332886	0.284256	0.307093	0.408651	0.356797	0.306556	0.334498	0.319989	0.376142	0.292853	0.306287	0.331005	0.323213	0.288555	0.353036	0.354648	0.34202	0.342558	0.263837	0.300913	0.286674	0.280763	0.310586	0
TSs30B	0.415368	0.469909	0.442235	0.445728	0.445728	0.449221	0.466953	0.447609	0.443041	0.434175	0.492208	0.457281	0.429339	0.45943	0.467222	0.476357	0.446534	0.447877	0.450296	0.442773	0.44949	0.450027	0.453251	0.467491	0.437668	0.405965	0.433638	0.43122	0.443579	0.475282	0.417786	0
TSs31	0.362171	0.416711	0.365126	0.390113	0.334766	0.39468	0.385277	0.41698	0.410263	0.347125	0.497045	0.349006	0.364589	0.379097	0.366738	0.353036	0.374798	0.39683	0.419129	0.348469	0.373992	0.390382	0.40086	0.333692	0.353573	0.357066	0.39871	0.367544	0.429608	0.345782	0.350349	0.474476	0
TSs32	0.332886	0.365126	0.351961	0.379635	0.358409	0.389576	0.389844	0.39065	0.371843	0.354917	0.414831	0.376679	0.358947	0.364589	0.36432	0.369962	0.364858	0.360828	0.391725	0.368619	0.367276	0.343901	0.390382	0.314884	0.377485	0.343095	0.321601	0.321333	0.375873	0.357872	0.335841	0.458087	0.37856	0
TSs330	0.390382	0.421816	0.376142	0.392262	0.37856	0.408651	0.424772	0.420204	0.401934	0.369425	0.479581	0.401666	0.370768	0.391994	0.403009	0.407577	0.396292	0.407039	0.404353	0.396561	0.402472	0.400322	0.410532	0.407308	0.387963	0.383665	0.401128	0.393606	0.406233	0.399785	0.364858	0.457818	0.40489	0.397098	0
TSs331	0.318377	0.395755	0.373724	0.33611	0.365126	0.404353	0.396292	0.400322	0.376411	0.360828	0.453788	0.39065	0.3705	0.378291	0.362708	0.379635	0.367007	0.378291	0.388232	0.360828	0.372649	0.369156	0.380978	0.340946	0.380978	0.342558	0.354379	0.328855	0.322407	0.354917	0.316765	0.457281	0.359484	0.352767	0.385545	0
TSs333	0.289629	0.3705	0.333154	0.282912	0.332886	0.388232	0.342558	0.329393	0.297689	0.334498	0.432026	0.349006	0.328855	0.339602	0.33611	0.383665	0.265986	0.328049	0.342826	0.331811	0.272703	0.368619	0.375873	0.361634	0.365932	0.291241	0.311929	0.306824	0.320527	0.317303	0.221386	0.445997	0.367544	0.34417	0.375873	0.349275	0
TSs334	0.293122	0.379903	0.333423	0.282644	0.351424	0.384739	0.377485	0.364052	0.33208	0.3482	0.404353	0.387963	0.341483	0.355991	0.331274	0.40489	0.330736	0.347125	0.342558	0.361365	0.32993	0.36647	0.379366	0.371574	0.376411	0.314347	0.310317	0.316497	0.305212	0.371574	0.247448	0.430145	0.389038	0.353305	0.387963	0.350618	0.271628	0
TSs34	0.344976	0.373455	0.343095	0.387426	0.341214	0.381515	0.388232	0.400591	0.385814	0.350349	0.4554	0.345782	0.333692	0.363246	0.375336	0.34417	0.364858	0.3705	0.369156	0.361365	0.36835	0.364858	0.386083	0.316228	0.354379	0.351424	0.366738	0.344976	0.395755	0.351961	0.351961	0.44734	0.347125	0.349812	0.376948	0.362708	0.362708	0.368082	0
TSs348	0.283181	0.363783	0.322676	0.236701	0.331005	0.376411	0.357335	0.36432	0.308168	0.338528	0.421279	0.367276	0.323482	0.345513	0.328318	0.386889	0.30575	0.319721	0.329393	0.349275	0.311392	0.356529	0.36835	0.362708	0.371574	0.293659	0.313004	0.309242	0.281569	0.340677	0.204997	0.43122	0.368619	0.342558	0.381784	0.331811	0.239656	0.211983	0.371574	0
TSs349	0.291241	0.378829	0.342826	0.128963	0.339334	0.394949	0.382053	0.35223	0.307899	0.329393	0.4331	0.377485	0.317034	0.349006	0.338528	0.387695	0.304406	0.318109	0.329661	0.347663	0.314616	0.367813	0.377217	0.368619	0.366201	0.294197	0.322139	0.313004	0.256582	0.333423	0.183503	0.439011	0.369156	0.363246	0.38259	0.314616	0.258463	0.255239	0.362708	0.209565	0
TSs357	0.357335	0.411875	0.388501	0.376948	0.385008	0.418055	0.423966	0.386351	0.379097	0.375873	0.450833	0.408651	0.346588	0.395755	0.40892	0.414562	0.389576	0.373724	0.398442	0.409995	0.375605	0.3928	0.403009	0.421279	0.387426	0.34417	0.381247	0.385277	0.383665	0.411875	0.339602	0.419936	0.434175	0.400054	0.411875	0.40489	0.36029	0.372112	0.401397	0.356529	0.366201	0
TSs358	0.359753	0.355454	0.348469	0.369156	0.344438	0.387963	0.361634	0.394949	0.365932	0.36244	0.452445	0.343901	0.345244	0.346051	0.365664	0.354379	0.353305	0.362708	0.384471	0.369425	0.351961	0.367007	0.40086	0.329393	0.368082	0.357335	0.36029	0.340677	0.395755	0.331274	0.336378	0.482805	0.33799	0.338259	0.404084	0.35223	0.338259	0.369962	0.319721	0.349812	0.349543	0.420473	0
TSs36	0.333154	0.409457	0.347125	0.37856	0.349006	0.406502	0.350887	0.385545	0.335304	0.360559	0.462654	0.347931	0.359484	0.359215	0.347125	0.373186	0.339065	0.375873	0.378829	0.374261	0.313004	0.390919	0.399248	0.375336	0.373186	0.356529	0.368082	0.362171	0.388769	0.331274	0.339334	0.466416	0.356529	0.377754	0.394412	0.36835	0.318377	0.361634	0.355991	0.349275	0.357335	0.42101	0.346051	0
TSs363	0.333154	0.401934	0.367544	0.285062	0.373724	0.411875	0.404084	0.37453	0.357335	0.369425	0.421816	0.413487	0.357872	0.376142	0.371843	0.422085	0.354379	0.358409	0.359215	0.390113	0.35626	0.39065	0.400322	0.409457	0.40274	0.325631	0.345782	0.354379	0.315422	0.39871	0.273509	0.44331	0.418323	0.393068	0.410532	0.371306	0.306556	0.263837	0.401128	0.232939	0.267329	0.37453	0.401934	0.401128	0
TSs364	0.355991	0.388232	0.340946	0.391188	0.353573	0.362171	0.397098	0.399785	0.373992	0.354917	0.484954	0.343632	0.33208	0.383127	0.394143	0.332886	0.380172	0.365664	0.386351	0.369156	0.372112	0.370768	0.394412	0.378023	0.356797	0.343901	0.39065	0.366738	0.413756	0.367007	0.344976	0.44331	0.351424	0.375873	0.380441	0.379903	0.368082	0.378829	0.33799	0.360559	0.368888	0.391456	0.365932	0.372918	0.402203	0
TSs365	0.315959	0.392262	0.344438	0.335572	0.331005	0.387695	0.386351	0.35223	0.342826	0.327512	0.436862	0.354111	0.298495	0.356797	0.374261	0.373186	0.347394	0.333423	0.355723	0.367544	0.323482	0.35626	0.382321	0.386083	0.341752	0.301988	0.349006	0.344438	0.362708	0.366738	0.298764	0.411069	0.377217	0.376411	0.380709	0.361634	0.316765	0.340946	0.349812	0.31569	0.314078	0.189414	0.384202	0.376948	0.349275	0.34202	0
TSs369	0.355723	0.417249	0.377754	0.351693	0.392531	0.436325	0.36647	0.353573	0.322945	0.371306	0.464267	0.395486	0.376142	0.39871	0.403009	0.436862	0.296077	0.371843	0.389844	0.401934	0.286405	0.412144	0.410263	0.422085	0.414025	0.346857	0.369156	0.363514	0.374261	0.375873	0.321601	0.462654	0.434981	0.397904	0.42907	0.405965	0.275121	0.36835	0.42719	0.34202	0.33799	0.398442	0.410532	0.373724	0.380172	0.415637	0.372112	0
TSs370	0.335304	0.382321	0.327781	0.368082	0.337184	0.383665	0.392531	0.38259	0.373992	0.340677	0.462923	0.354111	0.333692	0.3705	0.369962	0.350887	0.369425	0.368082	0.378023	0.36432	0.353036	0.366201	0.386083	0.367813	0.350618	0.350618	0.365395	0.363783	0.389307	0.353573	0.333692	0.434444	0.353305	0.359215	0.347931	0.345244	0.350618	0.366201	0.33208	0.352499	0.358409	0.380709	0.360559	0.357335	0.393874	0.351424	0.33611	0.401934	0
TSs38	0.324825	0.388232	0.339334	0.355185	0.343901	0.39065	0.364589	0.298227	0.331811	0.342558	0.437131	0.349006	0.355454	0.349812	0.357066	0.393874	0.318646	0.357335	0.34417	0.363783	0.315422	0.390382	0.386351	0.384739	0.362708	0.322139	0.35626	0.355454	0.369962	0.337722	0.302526	0.4554	0.386889	0.362708	0.411069	0.376679	0.306556	0.342826	0.376142	0.335035	0.331005	0.388232	0.350081	0.343364	0.367007	0.376948	0.343364	0.340946	0.368082
TSs39	0.227297	0.340408	0.286674	0.302526	0.320795	0.369156	0.363783	0.348469	0.301182	0.319183	0.375873	0.358947	0.306018	0.340946	0.328049	0.369694	0.309242	0.318646	0.330199	0.331005	0.31166	0.319452	0.34417	0.305212	0.341752	0.270285	0.254433	0.256314	0.292316	0.334229	0.245567	0.426652	0.361902	0.278882	0.369694	0.304406	0.268941	0.262762	0.337722	0.255776	0.27727	0.36244	0.326975	0.339871	0.315153	0.347663	0.319452	0.344707	0.329661
TSs3A	0.361096	0.418592	0.378291	0.363514	0.393068	0.418861	0.382321	0.372112	0.33611	0.385277	0.458356	0.394412	0.362708	0.347931	0.411875	0.440086	0.347125	0.36647	0.377754	0.408651	0.329124	0.418323	0.414025	0.432563	0.422085	0.357872	0.373186	0.382053	0.372918	0.38662	0.337184	0.457281	0.438743	0.409995	0.420204	0.414831	0.344707	0.36835	0.412413	0.333423	0.348469	0.388501	0.403815	0.365664	0.360021	0.393874	0.362977	0.341483	0.416174
TSs4	0.303332	0.381247	0.346319	0.322676	0.373455	0.404084	0.406502	0.357335	0.350081	0.346588	0.423428	0.393606	0.29957	0.376142	0.390113	0.40086	0.337722	0.351961	0.321064	0.36029	0.349812	0.372918	0.376679	0.36432	0.368619	0.292047	0.320258	0.31784	0.344438	0.37453	0.299301	0.424503	0.407039	0.376679	0.401934	0.376142	0.316765	0.329124	0.342289	0.314078	0.306556	0.374261	0.383127	0.393337	0.336647	0.38662	0.332617	0.3705	0.371843
TSs40	0.373992	0.40489	0.363514	0.387963	0.333692	0.396561	0.392262	0.398979	0.39683	0.338259	0.491402	0.33611	0.361365	0.378291	0.380441	0.363783	0.387695	0.385008	0.387695	0.364589	0.381515	0.388232	0.405965	0.380709	0.346051	0.361634	0.406502	0.389844	0.430414	0.362708	0.357066	0.471252	0.321064	0.38259	0.390919	0.383933	0.372918	0.394949	0.351424	0.378829	0.374798	0.416174	0.349275	0.37856	0.41295	0.344707	0.373455	0.42316	0.342289
TSs44	0.372112	0.414293	0.379097	0.373992	0.335841	0.408651	0.409726	0.429608	0.426115	0.35223	0.523106	0.357335	0.358141	0.394143	0.381784	0.355185	0.386351	0.396024	0.414025	0.372649	0.398442	0.389307	0.409726	0.350618	0.373455	0.369425	0.411875	0.383933	0.391188	0.346857	0.35626	0.501612	0.293391	0.3705	0.399785	0.317034	0.376411	0.409457	0.33799	0.377485	0.351693	0.442773	0.330199	0.362708	0.426115	0.343901	0.379097	0.44734	0.340946
TSs44C	0.264105	0.375873	0.323482	0.22461	0.343364	0.37856	0.370768	0.351155	0.308705	0.325094	0.417786	0.379366	0.318377	0.343095	0.342826	0.383665	0.304406	0.323213	0.341483	0.347394	0.311392	0.362171	0.369425	0.353842	0.365664	0.294734	0.303063	0.301182	0.183772	0.350887	0.236432	0.430145	0.369962	0.338259	0.369425	0.268404	0.275121	0.271628	0.354648	0.242612	0.204997	0.358947	0.352499	0.3482	0.279151	0.360828	0.31784	0.348737	0.336647
TSs46	0.383665	0.397636	0.375873	0.418592	0.35223	0.389038	0.397098	0.41698	0.414562	0.376142	0.480924	0.360828	0.365395	0.37856	0.375873	0.349006	0.418055	0.406233	0.399248	0.392531	0.404084	0.379903	0.401397	0.361365	0.38662	0.387426	0.397098	0.383127	0.438743	0.36244	0.37453	0.474745	0.354917	0.373992	0.405965	0.383396	0.381247	0.401128	0.345513	0.380441	0.401397	0.446803	0.34417	0.387963	0.419667	0.345513	0.404621	0.444922	0.372649
TSs47	0.415637	0.473133	0.432563	0.403815	0.4554	0.481999	0.450027	0.409995	0.359753	0.441429	0.484686	0.464267	0.437668	0.452445	0.457818	0.496776	0.393874	0.4331	0.453251	0.445459	0.39468	0.480118	0.461848	0.494358	0.453251	0.422891	0.42316	0.438743	0.42907	0.419667	0.391456	0.488716	0.501881	0.468834	0.48979	0.469371	0.392531	0.419667	0.493552	0.41295	0.401666	0.440892	0.482536	0.423697	0.4331	0.474207	0.42907	0.378829	0.461042
TSs48	0.322676	0.406771	0.360828	0.398173	0.387157	0.42101	0.429608	0.408114	0.398979	0.37453	0.446265	0.412144	0.383933	0.386351	0.398979	0.425578	0.389307	0.397904	0.367544	0.389038	0.409995	0.397367	0.397367	0.375336	0.390382	0.36029	0.362977	0.350618	0.387157	0.394143	0.360559	0.464267	0.416711	0.373992	0.415099	0.37238	0.381247	0.373186	0.379097	0.383396	0.380172	0.411875	0.382053	0.389844	0.40892	0.395486	0.387963	0.429339	0.37856
TSs50	0.333692	0.384739	0.322139	0.370231	0.33208	0.368888	0.369694	0.385277	0.360828	0.341483	0.455938	0.329661	0.316765	0.35223	0.374798	0.349275	0.358947	0.353842	0.346319	0.367813	0.3482	0.364858	0.381784	0.357872	0.349543	0.334498	0.368082	0.365395	0.39683	0.36029	0.32993	0.421816	0.342289	0.369425	0.390919	0.36244	0.340408	0.346588	0.335304	0.342826	0.349006	0.366201	0.346051	0.362708	0.381784	0.317571	0.318109	0.402472	0.340946
TSs56	0.315422	0.387695	0.357603	0.348737	0.375336	0.401666	0.396292	0.388232	0.352767	0.349275	0.429339	0.396561	0.339871	0.386889	0.380978	0.402472	0.368082	0.356529	0.36029	0.371843	0.347125	0.375605	0.318915	0.353842	0.39468	0.321064	0.319989	0.307899	0.359753	0.383396	0.308168	0.426115	0.404353	0.380172	0.401934	0.353842	0.340408	0.320527	0.379097	0.320795	0.330736	0.369156	0.391456	0.395755	0.357603	0.376679	0.349543	0.368082	0.377485
TSs56A	0.352499	0.380978	0.358141	0.367544	0.314884	0.383665	0.381784	0.383127	0.363783	0.34417	0.454863	0.353573	0.336916	0.355454	0.35223	0.345782	0.365932	0.365395	0.375336	0.377217	0.355723	0.358678	0.387695	0.354379	0.367544	0.359753	0.377754	0.363246	0.398173	0.331542	0.331542	0.461848	0.353842	0.35223	0.380978	0.356797	0.337722	0.364052	0.338796	0.347931	0.355185	0.398173	0.333154	0.33799	0.40489	0.34417	0.354917	0.391456	0.331811
TSs58	0.318646	0.384202	0.345513	0.367276	0.327781	0.355454	0.390919	0.385277	0.381784	0.331542	0.445728	0.349006	0.327243	0.367276	0.3482	0.335841	0.355991	0.375067	0.378291	0.333692	0.351155	0.347663	0.361096	0.308168	0.343901	0.296077	0.345782	0.310586	0.393068	0.349006	0.319183	0.436056	0.313004	0.349006	0.386083	0.351961	0.331811	0.355991	0.315153	0.34202	0.345782	0.371843	0.34417	0.363246	0.381515	0.34202	0.321601	0.405696	0.333692
TSs59	0.350349	0.403278	0.331274	0.373992	0.356797	0.403009	0.359215	0.367813	0.346588	0.373992	0.464804	0.352499	0.339602	0.354111	0.379903	0.385545	0.349006	0.361365	0.374261	0.385545	0.344976	0.392531	0.391994	0.400054	0.390113	0.354111	0.371306	0.37238	0.397367	0.367813	0.33799	0.4554	0.385545	0.382859	0.403815	0.395486	0.322945	0.339334	0.375336	0.335572	0.350887	0.397098	0.357872	0.35626	0.363514	0.365126	0.355185	0.375605	0.384739
TSs5A	0.102633	0.347931	0.286942	0.304944	0.31166	0.368888	0.369156	0.350081	0.3036	0.303869	0.397098	0.36029	0.29957	0.334498	0.318377	0.374798	0.304406	0.327512	0.322676	0.336647	0.306556	0.349543	0.358678	0.322676	0.324288	0.267598	0.271091	0.273778	0.303332	0.325094	0.251209	0.413487	0.351155	0.321601	0.377217	0.318377	0.268404	0.281838	0.331811	0.268404	0.271359	0.351424	0.339334	0.323213	0.324288	0.351155	0.296883	0.348737	0.329124
TSs6	0.317571	0.398173	0.344707	0.332886	0.33396	0.404621	0.328049	0.32993	0.288286	0.340408	0.442773	0.338259	0.325363	0.347394	0.359215	0.389844	0.243686	0.337453	0.359484	0.36244	0.217894	0.380441	0.365664	0.361365	0.388232	0.319183	0.333154	0.320258	0.353842	0.334766	0.288823	0.451908	0.365395	0.357066	0.40086	0.375873	0.252552	0.325631	0.36835	0.30575	0.310586	0.379635	0.351424	0.308168	0.358409	0.371574	0.330467	0.243686	0.361902
TSs60B	0.246104	0.38259	0.335841	0.357335	0.341483	0.39468	0.400322	0.389844	0.371843	0.328855	0.454326	0.361096	0.325631	0.362708	0.337184	0.365932	0.358947	0.377217	0.358141	0.344976	0.360828	0.36029	0.366738	0.315959	0.355185	0.314616	0.339065	0.306824	0.372649	0.333692	0.315153	0.448415	0.340677	0.347125	0.390919	0.340677	0.331542	0.355991	0.323213	0.340946	0.340677	0.409726	0.349275	0.336916	0.383127	0.356797	0.359484	0.400322	0.335572
TSs61	0.318915	0.38259	0.307899	0.340677	0.340946	0.382321	0.341483	0.342558	0.318915	0.341214	0.443579	0.342826	0.317571	0.331274	0.361365	0.380709	0.307093	0.33611	0.343901	0.358678	0.30172	0.370231	0.371843	0.38259	0.372918	0.32187	0.353036	0.350618	0.364052	0.359753	0.304406	0.44331	0.372112	0.371306	0.391456	0.379097	0.291779	0.311392	0.358947	0.303869	0.318109	0.37856	0.344438	0.349006	0.341214	0.357603	0.335035	0.355723	0.369694
TSs63	0.346051	0.397636	0.380709	0.311929	0.352499	0.407845	0.400322	0.378023	0.360021	0.360559	0.441429	0.39871	0.359753	0.376411	0.364052	0.409189	0.367007	0.366201	0.389038	0.365664	0.3705	0.393068	0.401666	0.381784	0.387426	0.340946	0.359484	0.365664	0.350618	0.364858	0.2813	0.450564	0.352499	0.394412	0.396292	0.351155	0.319452	0.337453	0.394949	0.307093	0.293659	0.391994	0.383665	0.389038	0.33799	0.40489	0.355723	0.38662	0.368888
TSs63A	0.350081	0.381247	0.365126	0.373724	0.341483	0.394949	0.379635	0.383127	0.363246	0.336647	0.466416	0.352767	0.343632	0.362171	0.358678	0.365664	0.358678	0.342289	0.377754	0.374798	0.351424	0.373186	0.385814	0.369962	0.373992	0.349006	0.382053	0.36432	0.403278	0.326437	0.339334	0.458087	0.359215	0.365664	0.390919	0.379097	0.324019	0.363514	0.361634	0.344438	0.352499	0.380709	0.340946	0.345782	0.378023	0.362708	0.342826	0.389844	0.356797
TSs67	0.378829	0.394949	0.374261	0.376948	0.359753	0.397636	0.398173	0.393068	0.401934	0.368619	0.483342	0.355723	0.366738	0.386351	0.390919	0.374798	0.388232	0.389844	0.387157	0.379635	0.396561	0.391456	0.409726	0.396292	0.37856	0.364589	0.412144	0.398173	0.40489	0.371574	0.350349	0.442504	0.370768	0.396024	0.390382	0.376679	0.379635	0.387157	0.357603	0.350887	0.363514	0.396292	0.380709	0.391725	0.3928	0.351155	0.354111	0.425309	0.363246
TSs69	0.357872	0.385814	0.338259	0.373455	0.337722	0.358141	0.386083	0.394143	0.381247	0.351155	0.490059	0.336647	0.340946	0.361365	0.376411	0.351424	0.378291	0.351424	0.384202	0.371843	0.36244	0.377217	0.401666	0.357603	0.359753	0.343364	0.386083	0.38259	0.398173	0.350349	0.34417	0.450564	0.346051	0.365664	0.38259	0.37238	0.368619	0.383933	0.329661	0.358678	0.357066	0.408114	0.347663	0.367276	0.398173	0.28748	0.355723	0.422891	0.339602
TSs6A	0.338796	0.405427	0.363783	0.356529	0.359215	0.39683	0.396561	0.347663	0.350349	0.351961	0.452176	0.386083	0.360021	0.367813	0.379097	0.409995	0.343364	0.369156	0.376142	0.388232	0.335841	0.407308	0.389576	0.401666	0.389844	0.356529	0.36835	0.362977	0.378291	0.364052	0.323213	0.453788	0.407845	0.381515	0.414025	0.382321	0.329393	0.363783	0.391725	0.345782	0.334766	0.387695	0.39468	0.372649	0.380441	0.403546	0.353036	0.375605	0.371037
TSs76	0.354648	0.403546	0.39683	0.363514	0.389307	0.448146	0.411875	0.387426	0.330199	0.367276	0.446534	0.421548	0.385545	0.383396	0.403278	0.440355	0.35223	0.374798	0.395218	0.404353	0.350618	0.412144	0.421548	0.412144	0.406233	0.355991	0.339871	0.35626	0.379097	0.314078	0.328049	0.460236	0.444116	0.398442	0.421279	0.393874	0.331274	0.365932	0.406502	0.346051	0.35223	0.401397	0.400591	0.388769	0.393068	0.425309	0.371306	0.36029	0.403009
TSs78	0.34417	0.410532	0.371306	0.378291	0.363246	0.399785	0.399248	0.393068	0.378291	0.365664	0.472595	0.389844	0.379097	0.404621	0.387426	0.383933	0.3705	0.39065	0.416174	0.338796	0.367276	0.395218	0.355454	0.341752	0.398979	0.302257	0.36835	0.342558	0.393337	0.358947	0.338796	0.445459	0.375605	0.377485	0.419667	0.365664	0.349543	0.382053	0.375067	0.357066	0.368082	0.406771	0.378829	0.383933	0.400054	0.380441	0.377217	0.393874	0.380709
TSs7A	0.301451	0.355991	0.30575	0.327781	0.308974	0.356529	0.367813	0.34417	0.332886	0.315422	0.441698	0.308974	0.302257	0.354917	0.361365	0.350887	0.324019	0.31381	0.347125	0.353573	0.325631	0.363783	0.384202	0.369962	0.337722	0.278345	0.335035	0.333154	0.361902	0.331542	0.279957	0.406233	0.341214	0.359753	0.376679	0.3705	0.306824	0.321601	0.328049	0.295003	0.30172	0.331811	0.332886	0.349812	0.350618	0.306824	0.279151	0.371574	0.332617
TSs8	0.310586	0.365932	0.321064	0.312466	0.273778	0.383127	0.358409	0.352499	0.30763	0.323482	0.435519	0.353573	0.293659	0.346319	0.345782	0.364858	0.325631	0.318377	0.354379	0.358947	0.309242	0.36835	0.375067	0.371306	0.350349	0.30763	0.333692	0.326169	0.331542	0.331274	0.262225	0.441698	0.359484	0.353842	0.371306	0.350081	0.281838	0.308974	0.361902	0.286942	0.282644	0.373724	0.350081	0.339334	0.32993	0.33799	0.322139	0.347394	0.337453
TSs81	0.365126	0.397904	0.366201	0.349006	0.361902	0.389038	0.393874	0.400322	0.371037	0.365395	0.458356	0.359753	0.364052	0.364052	0.358141	0.391994	0.376948	0.377485	0.368082	0.378023	0.351961	0.388769	0.388769	0.374261	0.393874	0.357066	0.385814	0.375336	0.386083	0.359484	0.317571	0.472058	0.373186	0.380978	0.390113	0.360559	0.337184	0.357066	0.36029	0.340408	0.328855	0.413487	0.36835	0.375336	0.373455	0.361634	0.37238	0.401934	0.376411
TSs82A	0.337722	0.414025	0.37453	0.36432	0.377754	0.41698	0.417786	0.387157	0.367544	0.38259	0.414831	0.42316	0.34417	0.386351	0.410532	0.429339	0.369694	0.377217	0.3482	0.391725	0.37238	0.40489	0.401666	0.393337	0.396024	0.330736	0.346857	0.339334	0.375873	0.40274	0.32993	0.422622	0.440623	0.399516	0.420204	0.399516	0.344976	0.355454	0.402203	0.348469	0.353573	0.400591	0.416711	0.410801	0.364858	0.410801	0.36029	0.395486	0.397636
TSs84A	0.372918	0.400054	0.380709	0.361096	0.371574	0.412681	0.364589	0.404353	0.374798	0.380978	0.468834	0.356529	0.396292	0.372112	0.34417	0.39683	0.347663	0.398979	0.410532	0.374261	0.359215	0.39871	0.395218	0.3928	0.394143	0.379635	0.3928	0.381784	0.402472	0.367007	0.339065	0.469103	0.380978	0.381515	0.394412	0.373455	0.34202	0.360021	0.388501	0.341483	0.355454	0.428533	0.375067	0.375605	0.389844	0.398979	0.400591	0.387695	0.37238
TSs86	0.3259	0.400054	0.371306	0.353842	0.389038	0.417249	0.412413	0.395755	0.368888	0.371037	0.428533	0.401397	0.375067	0.391456	0.382053	0.418861	0.363783	0.384471	0.373992	0.384739	0.385008	0.383665	0.401397	0.397636	0.393874	0.344707	0.353842	0.349812	0.360559	0.374798	0.317303	0.437937	0.424772	0.387157	0.40892	0.390919	0.340677	0.355723	0.392262	0.335304	0.33611	0.409189	0.394949	0.400591	0.365395	0.394412	0.377754	0.385277	0.383665
TSs87	0.318646	0.369694	0.31569	0.357872	0.349543	0.362708	0.358947	0.37238	0.330736	0.354648	0.424772	0.350618	0.327243	0.357066	0.360021	0.373724	0.352767	0.353573	0.356529	0.360559	0.351693	0.367007	0.379366	0.371306	0.357603	0.335035	0.340946	0.336647	0.378291	0.359215	0.314616	0.424503	0.377754	0.360021	0.38259	0.36647	0.331274	0.328318	0.353842	0.327243	0.336378	0.377485	0.364052	0.35223	0.361096	0.334498	0.334229	0.388232	0.323751
TSs87B	0.372649	0.414562	0.39871	0.392262	0.413219	0.428802	0.438743	0.418592	0.405696	0.394143	0.443847	0.443041	0.379903	0.422354	0.432563	0.448952	0.412144	0.400591	0.367813	0.429876	0.404621	0.403278	0.413756	0.421816	0.421279	0.381515	0.381247	0.387963	0.411607	0.439817	0.377485	0.452445	0.464267	0.424503	0.442773	0.435519	0.402203	0.372918	0.424772	0.374261	0.389576	0.403815	0.435519	0.447071	0.383127	0.418592	0.380709	0.421548	0.411338
TSs88	0.454326	0.467222	0.440623	0.463192	0.424503	0.448415	0.409457	0.453788	0.450027	0.446534	0.517732	0.412681	0.439011	0.443847	0.434175	0.416443	0.429876	0.441429	0.465879	0.437937	0.423697	0.452982	0.444653	0.438474	0.436056	0.443579	0.461311	0.448415	0.476625	0.435519	0.446534	0.497313	0.434175	0.446803	0.46158	0.461311	0.437399	0.44949	0.442773	0.447071	0.456744	0.462654	0.426115	0.440086	0.469909	0.433638	0.440892	0.448684	0.438205
TSs89	0.285599	0.39683	0.367544	0.38259	0.355991	0.401397	0.379903	0.38662	0.356797	0.367544	0.474745	0.36647	0.36244	0.371306	0.350887	0.375873	0.357335	0.395755	0.394143	0.376948	0.353305	0.387157	0.40489	0.365126	0.365932	0.367813	0.369962	0.355723	0.386351	0.339334	0.339334	0.456206	0.36244	0.361634	0.407308	0.360828	0.340946	0.378829	0.360828	0.36647	0.358409	0.43122	0.340677	0.317303	0.415637	0.384739	0.387963	0.388769	0.36432
TSs8A	0.299301	0.369962	0.325631	0.318915	0.31381	0.380172	0.302794	0.338528	0.25497	0.333154	0.418323	0.331005	0.299033	0.331811	0.349275	0.381784	0.289629	0.312466	0.34014	0.357335	0.25309	0.363246	0.37856	0.37238	0.371574	0.299033	0.327781	0.326437	0.342289	0.320258	0.271091	0.435519	0.377217	0.362708	0.393068	0.361096	0.270822	0.303063	0.351693	0.282644	0.289361	0.372918	0.349543	0.248254	0.34014	0.354111	0.318377	0.309242	0.351693
TSs90	0.323482	0.393337	0.355454	0.367813	0.350349	0.375873	0.402203	0.379097	0.365126	0.335304	0.441429	0.379366	0.330736	0.38259	0.371306	0.390382	0.370231	0.3705	0.375873	0.365395	0.361365	0.359753	0.359484	0.337453	0.375067	0.307093	0.328855	0.314884	0.375873	0.365664	0.331542	0.415905	0.385814	0.376142	0.392262	0.369156	0.354111	0.344976	0.352499	0.345244	0.351961	0.368888	0.383665	0.380978	0.376142	0.36432	0.331811	0.392531	0.358409
TSs92	0.271359	0.362708	0.326975	0.323751	0.319989	0.362977	0.365664	0.349275	0.320527	0.296883	0.413756	0.359484	0.309511	0.355991	0.349275	0.374798	0.318109	0.340946	0.342289	0.312735	0.31784	0.355454	0.327512	0.29957	0.340408	0.241268	0.285599	0.265449	0.340408	0.341752	0.265986	0.42101	0.335304	0.3482	0.380709	0.332886	0.296346	0.294465	0.32993	0.285062	0.296615	0.368082	0.349812	0.348737	0.324288	0.345244	0.316228	0.359484	0.347394
TSs93	0.390382	0.419398	0.3928	0.39871	0.390919	0.424772	0.389038	0.378291	0.331811	0.397367	0.478238	0.385277	0.392262	0.388769	0.392531	0.407845	0.379366	0.3928	0.418055	0.396292	0.355723	0.423966	0.415099	0.421816	0.401666	0.386083	0.407308	0.407577	0.412413	0.380978	0.367276	0.486029	0.406502	0.397636	0.441161	0.411875	0.370768	0.398442	0.409995	0.3928	0.39065	0.422354	0.380709	0.361634	0.43122	0.408114	0.391188	0.380709	0.398979
TSs94	0.350081	0.406233	0.345244	0.363514	0.384739	0.404353	0.326169	0.375873	0.32187	0.389038	0.448684	0.34417	0.364589	0.367544	0.379635	0.418055	0.309242	0.355991	0.365126	0.402203	0.306824	0.413756	0.420742	0.42504	0.399516	0.356529	0.363514	0.369156	0.375873	0.391188	0.324825	0.446803	0.418861	0.400322	0.438474	0.414562	0.307899	0.343364	0.409457	0.339065	0.352767	0.409726	0.388232	0.372918	0.372649	0.391725	0.36029	0.323482	0.398173
TSs95	0.259001	0.362171	0.317034	0.217356	0.329393	0.385277	0.367276	0.345513	0.298227	0.325631	0.417786	0.360828	0.31166	0.337722	0.325631	0.383933	0.292853	0.314884	0.330736	0.334498	0.299033	0.362171	0.368888	0.343364	0.352499	0.270285	0.293122	0.297152	0.281569	0.316765	0.160129	0.430682	0.351155	0.336378	0.372918	0.324557	0.227028	0.218968	0.348737	0.172488	0.176787	0.357066	0.326169	0.339602	0.233745	0.344976	0.307362	0.338528	0.347931
TSs96	0.320258	0.327512	0.347663	0.329393	0.320527	0.374798	0.369694	0.372918	0.346857	0.336916	0.386889	0.351961	0.327243	0.339602	0.334498	0.368082	0.340408	0.334229	0.350349	0.350349	0.339871	0.33208	0.372112	0.344976	0.369156	0.325363	0.355185	0.332348	0.368082	0.354648	0.28345	0.447877	0.34202	0.328049	0.376679	0.350887	0.307899	0.311123	0.345513	0.29151	0.301182	0.384739	0.333154	0.356797	0.354111	0.351155	0.328855	0.385277	0.342826
TSs98	0.393337	0.427996	0.409457	0.412144	0.396024	0.440623	0.405427	0.419129	0.402472	0.39871	0.467491	0.408651	0.408114	0.413219	0.405427	0.395486	0.392531	0.416174	0.420742	0.395218	0.39065	0.404084	0.407845	0.405159	0.414025	0.380709	0.401934	0.386083	0.436593	0.401934	0.375336	0.45943	0.411069	0.399516	0.420473	0.407577	0.374798	0.399248	0.407577	0.379635	0.398979	0.413487	0.413219	0.391994	0.409457	0.389576	0.389307	0.411875	0.418592
[truncated: 44 more columns]

## Sheet: Frequency distribution
Suplementary file 2b. Frequency distribution of pairwise genetic distances calculated based on Euclidean methods for the 93 AYB acessions
