# Supplementary material for: Predictive genotype-phenotype relations using genetic diversity in African yam bean (Sphenostylis stenocarpa (Hochst. ex. A. Rich) Harms)
Source: BMC Plant Biol. 2021 Nov 20;21:547. doi: 10.1186/s12870-021-03302-0 (PMC8605586; doi:10.1186/s12870-021-03302-0)
Supplement: Supplementary file 3 — Additional file 3. Structure results at K = 2, K = 3 and K = 4. [file 12870_2021_3302_MOESM3_ESM.xlsx]

## Sheet: Sheet1
Supplementary file 4. Structure results at K=2, K=3 and K=4 at 80% threshold level
S/N	Accession name	K=2		K=3		K=4
		Cluster	Threshold	Cluster	Threshold	Cluster	Threshold
1	TSs100	C2	1	C2	1	C5-mixture	<0.8
2	TSs101	C3-mixture	<0.8	C4-mixture	<0.8	C5-mixture	<0.8
3	TSs104B	C3-mixture	<0.8	C4-mixture	<0.8	C5-mixture	<0.8
4	TSs109	C2	1	C2	1	C1	0.9
5	TSs118	C3-mixture	<0.8	C4-mixture	<0.8	C5-mixture	<0.8
6	TSs119A	C3-mixture	<0.8	C4-mixture	<0.8	C5-mixture	<0.8
7	TSs12	C3-mixture	<0.8	C4-mixture	<0.8	C5-mixture	<0.8
8	TSs122	C2	0.8	C4-mixture	<0.8	C5-mixture	<0.8
9	TSs125	C2	1	C4-mixture	<0.8	C5-mixture	<0.8
10	TSs13	C3-mixture	<0.8	C4-mixture	<0.8	C5-mixture	<0.8
11	TSs130	C2	0.8	C4-mixture	<0.8	C2	0.9
12	TSs138	C1	0.8	C4-mixture	<0.8	C5-mixture	<0.8
13	TSs151A	C3-mixture	<0.8	C4-mixture	<0.8	C5-mixture	<0.8
14	TSs151B	C3-mixture	<0.8	C4-mixture	<0.8	C5-mixture	<0.8
15	TSs155	C3-mixture	<0.8	C4-mixture	<0.8	C5-mixture	<0.8
16	TSs157A	C1	1	C1	1	C3	0.9
17	TSs16	C2	0.9	C4-mixture	<0.8	C5-mixture	<0.8
18	TSs1A	C2	0.8	C4-mixture	<0.8	C5-mixture	<0.8
19	TSs2	C2	0.8	C4-mixture	<0.8	C5-mixture	<0.8
20	TSs2006-010	C3-mixture	<0.8	C4-mixture	<0.8	C5-mixture	<0.8
21	TSs2015-06	C2	0.9	C3	0.8	C4	0.8
22	TSs2015-07	C3-mixture	<0.8	C4-mixture	<0.8	C5-mixture	<0.8
23	TSs2015-12	C3-mixture	<0.8	C4-mixture	<0.8	C5-mixture	<0.8
24	TSs209	C1	0.8	C4-mixture	<0.8	C5-mixture	<0.8
25	TSs217	C3-mixture	<0.8	C4-mixture	<0.8	C5-mixture	<0.8
26	TSs22B	C2	0.9	C4-mixture	<0.8	C5-mixture	<0.8
27	TSs23C	C2	1	C2	0.9	C2	0.8
28	TSs3	C2	0.8	C2	0.8	C2	0.8
29	TSs30	C2	1	C2	1	C5-mixture	<0.8
30	TSs303	C3-mixture	<0.8	C4-mixture	<0.8	C5-mixture	<0.8
31	TSs304	C2	1	C2	1	C1	0.9
32	TSs30B	C3-mixture	<0.8	C4-mixture	<0.8	C2	0.8
33	TSs31	C1	1	C1	1	C3	1
34	TSs32	C3-mixture	<0.8	C4-mixture	<0.8	C5-mixture	<0.8
35	TSs330	C3-mixture	<0.8	C4-mixture	<0.8	C5-mixture	<0.8
36	TSs331	C3-mixture	<0.8	C4-mixture	<0.8	C5-mixture	<0.8
37	TSs333	C2	0.9	C4-mixture	<0.8	C5-mixture	<0.8
38	TSs334	C2	1	C2	0.9	C5-mixture	<0.8
39	TSs34	C1	0.9	C1	0.9	C3	0.8
40	TSs348	C2	1	C2	1	C1	0.9
41	TSs349	C2	1	C2	1	C1	1
42	TSs357	C2	0.8	C4-mixture	<0.8	C2	0.8
43	TSs358	C1	0.9	C1	0.9	C3	0.8
44	TSs36	C3-mixture	<0.8	C4-mixture	<0.8	C5-mixture	<0.8
45	TSs363	C2	1	C2	0.9	C5-mixture	<0.8
46	TSs364	C1	0.9	C1	0.8	C3	0.8
47	TSs365	C2	0.8	C4-mixture	<0.8	C5-mixture	<0.8
48	TSs369	C2	1	C3	0.8	C4	0.8
49	TSs370	C1	0.8	C1	0.8	C5-mixture	<0.8
50	TSs38	C3-mixture	<0.8	C4-mixture	<0.8	C5-mixture	<0.8
51	TSs39	C2	0.9	C2	0.9	C5-mixture	<0.8
52	TSs3A	C2	1	C4-mixture	<0.8	C5-mixture	<0.8
53	TSs4	C2	1	C2	0.8	C5-mixture	<0.8
54	TSs40	C1	1	C1	1	C3	1
55	TSs44	C1	1	C1	1	C3	1
56	TSs44C	C2	1	C2	1	C1	0.8
57	TSs46	C1	1	C1	1	C3	0.9
58	TSs47	C2	1	C4-mixture	<0.8	C5-mixture	<0.8
59	TSs48	C3-mixture	<0.8	C4-mixture	<0.8	C5-mixture	<0.8
60	TSs50	C1	0.8	C1	0.8	C5-mixture	<0.8
61	TSs56	C2	0.9	C4-mixture	<0.8	C5-mixture	<0.8
62	TSs56A	C1	0.9	C1	0.8	C3	0.8
63	TSs58	C1	0.9	C1	0.8	C5-mixture	<0.8
64	TSs59	C3-mixture	<0.8	C4-mixture	<0.8	C5-mixture	<0.8
65	TSs5A	C2	1	C2	1	C5-mixture	<0.8
66	TSs6	C2	0.9	C3	0.8	C4	0.8
67	TSs60B	C3-mixture	<0.8	C4-mixture	<0.8	C5-mixture	<0.8
68	TSs61	C2	0.8	C4-mixture	<0.8	C5-mixture	<0.8
69	TSs63	C3-mixture	<0.8	C4-mixture	<0.8	C5-mixture	<0.8
70	TSs63A	C3-mixture	<0.8	C4-mixture	<0.8	C5-mixture	<0.8
71	TSs67	C1	0.8	C1	0.8	C5-mixture	<0.8
72	TSs69	C1	1	C1	0.9	C3	0.9
73	TSs6A	C3-mixture	<0.8	C4-mixture	<0.8	C5-mixture	<0.8
74	TSs76	C2	1	C4-mixture	<0.8	C5-mixture	<0.8
75	TSs78	C3-mixture	<0.8	C4-mixture	<0.8	C5-mixture	<0.8
76	TSs7A	C3-mixture	<0.8	C4-mixture	<0.8	C5-mixture	<0.8
77	TSs8	C2	0.8	C4-mixture	<0.8	C5-mixture	<0.8
78	TSs81	C3-mixture	<0.8	C4-mixture	<0.8	C5-mixture	<0.8
79	TSs82A	C2	1	C4-mixture	<0.8	C2	0.8
80	TSs84A	C3-mixture	<0.8	C4-mixture	<0.8	C5-mixture	<0.8
81	TSs86	C2	0.8	C4-mixture	<0.8	C5-mixture	<0.8
82	TSs87	C3-mixture	<0.8	C4-mixture	<0.8	C5-mixture	<0.8
83	TSs87B	C2	0.9	C4-mixture	<0.8	C2	0.8
84	TSs88	C1	0.8	C4-mixture	<0.8	C5-mixture	<0.8
85	TSs89	C3-mixture	<0.8	C4-mixture	<0.8	C5-mixture	<0.8
86	TSs8A	C2	1	C4-mixture	<0.8	C5-mixture	<0.8
87	TSs90	C3-mixture	<0.8	C4-mixture	<0.8	C5-mixture	<0.8
88	TSs92	C2	0.8	C4-mixture	<0.8	C5-mixture	<0.8
89	TSs93	C3-mixture	<0.8	C4-mixture	<0.8	C5-mixture	<0.8
90	TSs94	C2	1	C3	0.8	C4	0.8
91	TSs95	C2	1	C2	1	C1	1
92	TSs96	C3-mixture	<0.8	C4-mixture	<0.8	C5-mixture	<0.8
93	TSs98	C3-mixture	<0.8	C4-mixture	<0.8	C5-mixture	<0.8
