# Supplementary material for: Predictive genotype-phenotype relations using genetic diversity in African yam bean (Sphenostylis stenocarpa (Hochst. ex. A. Rich) Harms)
Source: BMC Plant Biol. 2021 Nov 20;21:547. doi: 10.1186/s12870-021-03302-0 (PMC8605586; doi:10.1186/s12870-021-03302-0)
Supplement: Supplementary file 4 — Additional file 4. DAPC analysis results. [file 12870_2021_3302_MOESM4_ESM.xlsx]

## Sheet: Sheet1
S/N	Genotype ID	Q1	Q2	Q3	Cluster
7	TSs12	1	0	0	1
8	TSs122	1	0	0	1
9	TSs125	1	0	0	1
12	TSs138	1	0	0	1
17	TSs16	1	0	0	1
21	TSs2015-06	1	0	0	1
30	TSs303	1	0	0	1
37	TSs333	1	0	0	1
44	TSs36	1	0	0	1
48	TSs369	1	0	0	1
50	TSs38	1	0	0	1
52	TSs3A	1	0	0	1
58	TSs47	1	0	0	1
64	TSs59	1	0	0	1
66	TSs6	1	0	0	1
68	TSs61	1	0	0	1
73	TSs6A	1	0	0	1
74	TSs76	1	0	0	1
80	TSs84A	1	0	0	1
84	TSs88	1	0	0	1
86	TSs8A	1	0	0	1
89	TSs93	1	0	0	1
90	TSs94	1	0	0	1
93	TSs98	1	0	0	1
1	TSs100	0	1	0	2
2	TSs101	0	1	0	2
3	TSs104B	0	1	0	2
5	TSs118	0	1	0	2
6	TSs119A	0	1	0	2
10	TSs13	0	1	0	2
11	TSs130	0	1	0	2
13	TSs151A	0	1	0	2
14	TSs151B	0	1	0	2
15	TSs155	0	1	0	2
16	TSs157A	0	1	0	2
18	TSs1A	0	1	0	2
19	TSs2	0	1	0	2
20	TSs2006-010	0	1	0	2
22	TSs2015-07	0	1	0	2
23	TSs2015-12	0	1	0	2
24	TSs209	0	1	0	2
25	TSs217	0	1	0	2
26	TSs22B	0	1	0	2
27	TSs23C	0	1	0	2
28	TSs3	0	1	0	2
32	TSs30B	0	1	0	2
33	TSs31	0	1	0	2
34	TSs32	0	1	0	2
35	TSs330	0	1	0	2
36	TSs331	0	1	0	2
39	TSs34	0	1	0	2
42	TSs357	0	1	0	2
43	TSs358	0	1	0	2
46	TSs364	0	1	0	2
47	TSs365	0	1	0	2
49	TSs370	0	1	0	2
51	TSs39	0	1	0	2
53	TSs4	0	1	0	2
54	TSs40	0	1	0	2
55	TSs44	0	1	0	2
57	TSs46	0	1	0	2
59	TSs48	0	1	0	2
60	TSs50	0	1	0	2
61	TSs56	0	1	0	2
62	TSs56A	0	1	0	2
63	TSs58	0	1	0	2
65	TSs5A	0	1	0	2
67	TSs60B	0	1	0	2
70	TSs63A	0	1	0	2
71	TSs67	0	1	0	2
72	TSs69	0	1	0	2
75	TSs78	0	1	0	2
76	TSs7A	0	1	0	2
77	TSs8	0	1	0	2
78	TSs81	0	1	0	2
79	TSs82A	0	1	0	2
81	TSs86	0	1	0	2
82	TSs87	0	1	0	2
83	TSs87B	0	1	0	2
85	TSs89	0.019	0.981	0	2
87	TSs90	0	1	0	2
88	TSs92	0	1	0	2
92	TSs96	0	1	0	2
4	TSs109	0	0	1	3
29	TSs30	0	0	1	3
31	TSs304	0	0	1	3
38	TSs334	0	0	1	3
40	TSs348	0	0	1	3
41	TSs349	0	0	1	3
45	TSs363	0	0	1	3
56	TSs44C	0	0	1	3
69	TSs63	0	0	1	3
91	TSs95	0	0	1	3
