# Supplementary material for: Predictive genotype-phenotype relations using genetic diversity in African yam bean (Sphenostylis stenocarpa (Hochst. ex. A. Rich) Harms)
Source: BMC Plant Biol. 2021 Nov 20;21:547. doi: 10.1186/s12870-021-03302-0 (PMC8605586; doi:10.1186/s12870-021-03302-0)
Supplement: Supplementary file 5 — Additional file 5. STRUCTURE vs DAPC genotypic-phenotypic traits. [file 12870_2021_3302_MOESM5_ESM.xlsx]

## Sheet: STRUCTURE vs DAPC K=3
Supplementary file 5. Comparision of STRUCTURE and DAPC results at K=3
		Struc		DAPC												Struc		DAPC												Struc		DAPC												Struc		DAPC
S/N	Accession name	Cluster	Threshold > 80%	Cluster	Threshold	Seed coat color	Testa basal Color*	Seed Shape	Tuber number	Tuber flash colour	Seed yield (kg/ha)	Tuber yield (kg)		S/N	Accession name	Cluster	Threshold>80%	Cluster	Threshold	Seed coat color	Testa basal Color*	Seed Shape	Tuber number	Tuber flash colour	Seed yield (kg/ha)	Tuber yield (kg)		S/N	Accession name	Cluster	Threshold>80%	Cluster	Threshold	Seed coat color	Testa basal Color*	Seed Shape	Tuber number	Tuber flash colour	Seed yield (kg/ha)	Tuber yield (kg)		S/N	Accession name	Cluster	Threshold>80%	Cluster	Threshold	Seed coat color	Testa basal Color*
16	TSs157A	C1	1	1	1	Dark brown (V)	7F8	Round	1	Pink	88.1	0.07		1	TSs100	C2	1	1	1	Sun-burn brown	6D5	Rhomboid	3	Cream	44.3	0.02		21	TSs2015-06	C3	0.8	3	1	Sun-burn brown	6D5	Rhomboid	Absent	Not Applicavel	175.6	Absent		2	TSs101	C4-mixture	<0.8	1	1	Dark brown(V)	7F8
33	TSs31	C1	1	1	1	Red-haired brown (V)	6C4	Round	1	Pink	73.3	0.05		51	TSs39	C2	0.9	1	1	Greenish grey	6B1-2	Rhomboid	Absent	Not Applicable	139.6	Absent		48	TSs369	C3	0.8	3	1	Camel brown	6D4	Rhomboid	Absent	Not Applicavel	56	Absent		3	TSs104B	C4-mixture	<0.8	1	1	Greyish white	6B1
39	TSs34	C1	0.9	1	1	Dark brown	7F8	Round	2	Pink	101.8	0.15		53	TSs4	C2	0.8	1	1	Leather brown	6E.6	Rhomboid	3	Cream	45.3	0.05		66	TSs6	C3	0.8	3	1	Cocoa brown	6E6-7	Rhomboid	Absent	Not Applicavel	111	Absent		5	TSs118	C4-mixture	<0.8	1	1	Yellowish grey	4B2
43	TSs358	C1	0.9	1	1	Cocoa brown	6E5-6	Round	1	Pink	170.5	0.06		65	TSs5A	C2	1	1	1	Brown	7E5-6	Rhomboid	3	Cream	171.6	0.17		90	TSs94	C3	0.8	3	1	Brown	7E5-6	Rhomboid	Absent	Not Applicavel	32.2	Absent		6	TSs119A	C4-mixture	<0.8	1	1	Brownish orange	6C3
46	TSs364	C1	0.8	1	1	Light brown	7D5	Round	1	Pink	158.2	0.02		27	TSs23C	C2	0.9	1	1	Camel brown (V)	6D4	Oval	3	Cream	153	0.1																7	TSs12	C4-mixture	<0.8	3	1	Brown	6E.8
49	TSs370	C1	0.8	1	1	Sahara brown	6C5	Round	1	Pink	141.3	0.11		28	TSs3	C2	0.8	1	1	Rusty brown	6E.8	Oval	4	Cream	120.9	0.08																8	TSs122	C4-mixture	<0.8	3	1	Camel brown	6D4
54	TSs40	C1	1	1	1	Reddish golden	6C3	Round	2	Pink	91.3	0.02		4	TSs109	C2	1	2	1	Tan brown	6E.6	Oval	3	Cream	21.1	0.04																9	TSs125	C4-mixture	<0.8	3	1	Cocoa brown	6E.6
55	TSs44	C1	1	1	1	Camel brown	6D3-4	Round	2	Pink	104.8	0.12		29	TSs30	C2	1	2	1	Sahara brown	6C5	Oval	4	Cream	83.3	0.06																10	TSs13	C4-mixture	<0.8	1	1	Teak brown	6F5
57	TSs46	C1	1	1	1	Cocoa brown	6E5-6	Round	2	pink	35.3	0.06		31	TSs304	C2	1	2	1	Brownish grey	6C2	Oval	5	Cream	49	0.03																11	TSs130	C4-mixture	<0.8	1	1	Tan brown (V)	6E.6
60	TSs50	C1	0.8	1	1	Greyish white	6B1	Round	2	Pink	47	0.09		38	TSs334	C2	0.9	2	1	Sun-burn brown (V)	6D5	Oval	3	Cream	149.5	0.06																12	TSs138	C4-mixture	<0.8	3	1	Dark brown (V)	7F8
72	TSs69	C1	0.9	1	1	Deep purple	14F8	Round	2	Pink	33.5	0.11		40	TSs348	C2	1	2	1	Brownish grey	6C2	Oval	5	Cream	52.4	0.15																13	TSs151A	C4-mixture	<0.8	1	1	Red-haired brown	6C4
62	TSs56A	C1	0.8	1	1	Camel brown	6D4	Round	1	Brownish orange	198.4	0.07		41	TSs349	C2	1	2	1	Rusty brown	6E.8	Oval	3	Cream	52.4	0.04																14	TSs151B	C4-mixture	<0.8	1	1	Sun-burn brown	6D8
63	TSs58	C1	0.8	1	1	Light brown(V)	6D8	Round	2	Brownish orange	29.8	0.05		45	TSs363	C2	0.9	2	1	Brown	7E5-6	Oval	4	Cream	122.6	0.01																15	TSs155	C4-mixture	<0.8	1	1	Brownish orange	6C8
71	TSs67	C1	0.8	1	1	Dark brown	7F8	Round	Absent	Not Apllicable	47.5	Absent		91	TSs95	C2	1	2	1	Light brown	7D5	Oval	3	Cream	15.5	0.02																17	TSs16	C4-mixture	<0.8	3	1	Greyish white	6B1
														56	TSs44C	C2	1	2	1	Camel brown	6D3-4	Round	2	Cream	114.8	0.04																18	TSs1A	C4-mixture	<0.8	1	1	Light brown	6D5-6
																																										19	TSs2	C4-mixture	<0.8	1	1	Agate	7E.7
																																										20	TSs2006-010	C4-mixture	<0.8	1	1	Leather brown	6E6-7
																																										23	TSs2015-12	C4-mixture	<0.8	1	1	Sahara brown	6C5
																																										24	TSs209	C4-mixture	<0.8	1	1	Red-haired brown (V)	6C4
																																										25	TSs217	C4-mixture	<0.8	1	1	Sun-burn brown (V)	6D5
																																										26	TSs22B	C4-mixture	<0.8	1	1	Sun-burn brown	6D5
																																										30	TSs303	C4-mixture	<0.8	3	1	Rusty brown	6E.8
																																										32	TSs30B	C4-mixture	<0.8	1	1	Cocoa brown	6E5-6
																																										34	TSs32	C4-mixture	<0.8	1	1	Sun-burn brown (V)	6D5
																																										35	TSs330	C4-mixture	<0.8	1	1	Camel brown	6D4
																																										36	TSs331	C4-mixture	<0.8	1	1	Rusty brown	6E.8
																																										37	TSs333	C4-mixture	<0.8	3	1	Greenish grey	6B1-2
																																										42	TSs357	C4-mixture	<0.8	1	1	Dark brown	7F8
																																										44	TSs36	C4-mixture	<0.8	3	1	Birch back	6B2
																																										47	TSs365	C4-mixture	<0.8	1	1	Brown	7E5-6
																																										50	TSs38	C4-mixture	<0.8	3	1	Sun-burn brown(V)	6D5
																																										52	TSs3A	C4-mixture	<0.8	3	1	Birch back	6B2
																																										58	TSs47	C4-mixture	<0.8	3	1	Brownish grey	6C2
																																										59	TSs48	C4-mixture	<0.8	1	1	Sahara brown	6C5-6
																																										61	TSs56	C4-mixture	<0.8	1	1	Camel brown	6D4
																																										64	TSs59	C4-mixture	<0.8	3	1	Camel brown	6D4
																																										67	TSs60B	C4-mixture	<0.8	1	1	Sahara brown	6C5-6
																																										68	TSs61	C4-mixture	<0.8	3	1	Red-haired brown	6C4
																																										69	TSs63	C4-mixture	<0.8	3	1	Red-haired brown	6C4
																																										70	TSs63A	C4-mixture	<0.8	1	1	Cocoa brown	6E5-6
																																										73	TSs6A	C4-mixture	<0.8	3	1	Dark brown	7F8
																																										74	TSs76	C4-mixture	<0.8	3	1	Reddish grey	7B2
																																										75	TSs78	C4-mixture	<0.8	1	1	Brown	7E5-6
																																										76	TSs7A	C4-mixture	<0.8	1	1	Camel brown	6D4
																																										77	TSs8	C4-mixture	<0.8	1	1	Reddish golden(V)	6C3
																																										78	TSs81	C4-mixture	<0.8	1	1	White	6B1
																																										79	TSs82A	C4-mixture	<0.8	1	1	Sun-burn brown	6D5
																																										80	TSs84A	C4-mixture	<0.8	3	1	Sun-burn brown	6D5
																																										81	TSs86	C4-mixture	<0.8	1	1	Camel brown	6D4
																																										82	TSs87	C4-mixture	<0.8	1	1	Sun-burn brown	6D5
																																										83	TSs87B	C4-mixture	<0.8	1	1	Brown	7E5-6
																																										84	TSs88	C4-mixture	<0.8	3	1	Light brown	7D5
																																										85	TSs89	C4-mixture	<0.8	1	1	Agate	7E.7
																																										86	TSs8A	C4-mixture	<0.8	3	1	Red-haired brown	6C4
																																										87	TSs90	C4-mixture	<0.8	1	1	Brownish orange(V)	6C3
																																										88	TSs92	C4-mixture	<0.8	1	1	Agate	7E.7
																																										89	TSs93	C4-mixture	<0.8	3	1	Agate	7E.7
																																										92	TSs96	C4-mixture	<0.8	1	1	Light brown	7D5
																																										93	TSs98	C4-mixture	<0.8	3	1	Sun-burn brown	6D5
[truncated: 5 more columns]
