# Supplementary material for: Predictive genotype-phenotype relations using genetic diversity in African yam bean (Sphenostylis stenocarpa (Hochst. ex. A. Rich) Harms)
Source: BMC Plant Biol. 2021 Nov 20;21:547. doi: 10.1186/s12870-021-03302-0 (PMC8605586; doi:10.1186/s12870-021-03302-0)
Supplement: Supplementary file 6 — Additional file 6: Figure S1. PCoA results; Figure S2. PCoA at K = 3 using 80% threshold. [file 12870_2021_3302_MOESM6_ESM.xlsx]

## Sheet: Structure results K=4 + pheno
Supplementary file 6. Structure at K=4 at 80% cutting off
S/N	Accession name	Cluster	Threshold>80%	Seed coat color	Testa basal Color*	Seed Shape	Tuber number	Tuber flash colour	Seed yield (kg/ha)	Tuber yield (kg)		S/N	Accession name	Cluster	Threshold>80%	Seed coat color	Testa basal Color*	Seed Shape	Tuber number	Tuber flash colour	Seed yield (kg/ha)	Tuber yield (kg)		S/N	Accession name	Cluster	Threshold > 80%	Seed coat color	Testa basal Color*	Seed Shape	Tuber number	Tuber flash colour	Seed yield (kg/ha)	Tuber yield (kg)		S/N	Accession name	Cluster	Threshold>80%	Seed coat color	Testa basal Color*	Seed Shape	Tuber number	Tuber flash colour	Seed yield (kg/ha)	Tuber yield (kg)		S/N	Accession name
4	TSs109	C1	0.9	Tan brown	6E.6	Oval	3	Cream	21.1	0.04		11	TSs130	C2	0.9	Tan brown (V)	6E.6	Oval	Absent	Not Applicable	18.6	Absent		16	TSs157A	C3	0.9	Dark brown (V)	7F8	Round	1	Pink	88.1	0.07		21	TSs2015-06	C4	0.8	Sun-burn brown	6D5	Rhomboid	Absent	Not Applicavel	175.6	Absent		2	TSs101
31	TSs304	C1	0.9	Brownish grey	6C2	Oval	5	Cream	49	0.03		27	TSs23C	C2	0.8	Camel brown (V)	6D4	Oval	3	Cream	153	0.1		33	TSs31	C3	1	Red-haired brown (V)	6C4	Round	1	Pink	73.3	0.05		48	TSs369	C4	0.8	Camel brown	6D4	Rhomboid	Absent	Not Applicavel	56	Absent		3	TSs104B
40	TSs348	C1	0.9	Brownish grey	6C2	Oval	5	Cream	52.4	0.15		28	TSs3	C2	0.8	Rusty brown	6E.8	Oval	4	Cream	120.9	0.08		39	TSs34	C3	0.8	Dark brown	7F8	Round	2	Pink	101.8	0.15		66	TSs6	C4	0.8	Cocoa brown	6E6-7	Rhomboid	Absent	Not Applicavel	111	Absent		5	TSs118
41	TSs349	C1	1	Rusty brown	6E.8	Oval	3	Cream	52.4	0.04		32	TSs30B	C2	0.8	Cocoa brown	6E5-6	Oblong	Absent	Not Applicable	130.9	Absent		43	TSs358	C3	0.8	Cocoa brown	6E5-6	Round	1	Pink	170.5	0.06		90	TSs94	C4	0.8	Brown	7E5-6	Rhomboid	Absent	Not Applicavel	32.2	Absent		6	TSs119A
56	TSs44C	C1	0.8	Camel brown	6D3-4	Round	2	Pink	114.8	0.04		42	TSs357	C2	0.8	Dark brown	7F8	Rhomboid	Absent	Not Applicable	80.5	Absent		46	TSs364	C3	0.8	Light brown	7D5	Round	1	Pink	158.2	0.02														7	TSs12
91	TSs95	C1	1	Light brown	7D5	Oval	3	Cream	15.5	0.02		79	TSs82A	C2	0.8	Sun-burn brown	6D5	Oval	Absent	Not Applicable	148.1	Absent		54	TSs40	C3	1	Reddish golden	6C3	Round	2	Pink	91.3	0.02														8	TSs122
												83	TSs87B	C2	0.8	Brown	7E5-6	Oval	Absent	Not Applicable	49	Absent		55	TSs44	C3	1	Camel brown	6D3-4	Round	2	Pink	104.8	0.12														9	TSs125
																								57	TSs46	C3	0.9	Cocoa brown	6E5-6	Round	2	pink	35.3	0.06														10	TSs13
																								72	TSs69	C3	0.9	Deep purple	14F8	Round	2	Pink	33.5	0.11														12	TSs138
																								62	TSs56A	C3	0.8	Camel brown	6D4	Round	1	Brownish orange	198.4	0.07														13	TSs151A
																																																14	TSs151B
																																																15	TSs155
																																																17	TSs16
																																																18	TSs1A
																																																19	TSs2
																																																20	TSs2006-010
																																																22	TSs2015-07
																																																23	TSs2015-12
																																																24	TSs209
																																																25	TSs217
																																																26	TSs22B
																																																30	TSs303
																																																34	TSs32
																																																35	TSs330
																																																36	TSs331
																																																37	TSs333
																																																44	TSs36
																																																47	TSs365
																																																50	TSs38
																																																52	TSs3A
																																																58	TSs47
																																																59	TSs48
																																																61	TSs56
																																																64	TSs59
																																																67	TSs60B
																																																68	TSs61
																																																69	TSs63
																																																70	TSs63A
																																																73	TSs6A
																																																74	TSs76
																																																75	TSs78
																																																76	TSs7A
																																																77	TSs8
																																																78	TSs81
																																																80	TSs84A
																																																81	TSs86
																																																82	TSs87
																																																84	TSs88
																																																85	TSs89
																																																86	TSs8A
																																																87	TSs90
																																																88	TSs92
																																																89	TSs93
																																																92	TSs96
																																																93	TSs98
																																																38	TSs334
																																																29	TSs30
																																																45	TSs363
																																																1	TSs100
																																																65	TSs5A
																																																51	TSs39
																																																53	TSs4
																																																63	TSs58
																																																71	TSs67
																																																49	TSs370
																																																60	TSs50
[truncated: 9 more columns]
